# Supplementary material for: Detection of Porcine Respirovirus 1 (PRV1) in Poland: Incidence of Co-Infections with Influenza A Virus (IAV) and Porcine Reproductive and Respiratory Syndrome Virus (PRRSV) in Herds with a Respiratory Disease
Source: Viruses. 2022 Jan 14;14(1):148. doi: 10.3390/v14010148 (PMC8781826; doi:10.3390/v14010148)
Supplement: Supplementary file 1 [file viruses-14-00148-s001.zip]

Archive with 1 entries (1 files):
- viruses-1525172-supplementary.pdf
